# Supplementary material for: The rise and fall of machine learning methods in biomedical research
Source: F1000Res. 2018 Jan 2;6:2012. Originally published 2017 Nov 10. [Version 2] doi: 10.12688/f1000research.13016.2 (PMC5760972; doi:10.12688/f1000research.13016.2)
Supplement: The text file contains the raw data underlying the results presented in this study, i.e. the number of publications in PubMed mentioning each machine learning technique from 1990–2017. These data is further normalized per million for downstream analysis [file f1000research-6-14767-s0000.tgz]

Archive with 1 entries (1 files):
- e22c88b2-f3ff-47dc-b1f2-52955cd6e9d4_ML_raw_data.txt
