# Supplementary material for: The rise and fall of machine learning methods in biomedical research
Source: F1000Res. 2018 Jan 2;6:2012. Originally published 2017 Nov 10. [Version 2] doi: 10.12688/f1000research.13016.2 (PMC5760972; doi:10.12688/f1000research.13016.2)
Supplement: The text file contains the raw data underlying the results presented in this study, i.e. the number of publications in PubMed mentioning each machine learning technique from 1990–2017. These data is further normalized per million for downstream analysis [file f1000research-6-14767-s0000.tgz › e22c88b2-f3ff-47dc-b1f2-52955cd6e9d4_ML_raw_data.txt]

years	RF	SVM	ANN	PCA	LRM	MM	DT	HC	DNN	TSNE
1990	0	0	14635145.8148361	170743367.839755	1265940112.98333	19513527.7531148	90250065.8581562	9756763.87655742	19513527.7531148	0
1991	0	0	43624836.1039144	152686926.3637	1364487929.25021	36354030.0865953	65437254.1558715	4847204.01154604	33930428.0808223	0
1992	0	0	43142499.6764313	167776387.630566	1423702489.32223	35952083.0636927	103062638.115919	14380833.2254771	55126527.3643288	0
1993	0	0	84508827.6512884	185449927.345883	1464819679.289	37559478.9561282	100941099.694595	14084804.6085481	112678436.868385	0
1994	0	0	125724631.055355	201159409.688569	1586416253.6803	73148876.2503886	70862973.8675639	13715414.2969479	134868240.586654	0
1995	0	0	140643522.249582	256730239.027015	1765857557.13364	69205542.6942387	133946211.666269	17859494.8888358	149573269.694	0
1996	0	0	126663551.034492	277349499.678973	1934894934.76827	100457299.096321	128847405.362673	21838543.2818089	216201578.489908	0
1997	0	0	236722153.667934	322345060.313783	2085169608.90478	143544284.670981	128434359.968773	10073283.1348057	241758795.235337	0
1998	0	0	192815333.409847	342017674.738896	2153104556.40996	137725238.149891	169861127.051532	13772523.8149891	243314587.398141	0
1999	0	0	190894130.554032	370817334.064728	2295117937.46572	142622051.563357	164563905.650027	21941854.0866703	228195282.501371	0
2000	0	6020566.25432477	196671830.974609	425453348.638951	2239650646.60882	182623843.047851	182623843.047851	28095975.8535156	206706108.065151	0
2001	0	29621072.4309274	227711994.312754	536881937.810558	2295633113.39687	179577751.612497	133294825.939173	83309266.2119832	281400188.09381	0
2002	0	42987356.7570338	259577500.417473	747318663.62228	2518067090.03702	163682627.651783	186829665.90557	148802388.774348	243043901.664768	0
2003	6563100.93392926	88601862.6080451	283854115.392441	1017280644.75904	2726968438.04761	218223106.053148	178844500.449572	216582330.819666	287135665.859405	0
2004	20632038.6993563	160295069.894999	253932783.992077	1352192074.75781	2834524701.31156	319003059.890047	239649064.892523	293609781.490839	250758624.192176	0
2005	17386894.628174	270945774.622378	282537037.707828	1588003042.70656	3112254138.44315	308617379.650089	220233998.623538	347737892.56348	269496866.736697	0
2006	21096601.3375245	289726658.36867	299571738.992848	1676476586.28862	3382488414.44977	385364584.432115	244720575.515284	330513420.954551	253159216.050294	1406440.0891683
2007	52170423.3830513	470871513.61113	351815932.044679	2058725168.88502	3657280449.46826	403986355.427731	244799678.951241	300983211.825296	314360243.461976	0
2008	60617923.9623916	453371556.302054	373810531.101415	2287063756.1644	3871969893.09776	409170986.746144	275306404.662529	322032721.050206	372547657.685532	0
2009	94718921.6001515	520954068.800834	341486638.400546	2542455264.00407	3930835246.40629	437451861.6007	281664161.600451	337747733.60054	248014018.400397	0
2010	119214945.739317	575808187.920903	292076617.061328	2925534768.44285	4455062522.27829	406522964.971072	319496054.581371	334993997.527482	261080731.169105	3576448.37217952
2011	146049039.030769	705717875.621963	289868321.740459	2964461028.87646	4691407299.55327	393551990.6707	278719540.135056	350071742.409631	222975632.108045	1114878.16054023
2012	178985789.806759	884275032.97387	292982691.647969	3232398132.58159	5105356575.91661	409110376.701164	318552090.191792	334532964.281681	254628593.832235	1065391.60599261
2013	231162748.625587	1059328421.96247	311567182.930139	3327738524.77964	5369006100.68645	467350774.395208	364835120.656904	359809843.51287	262319466.918601	2010110.8576138
2014	292686770.745582	1010332218.24677	328334518.464595	3275840395.65248	5878125979.14044	479368396.958309	392125224.909145	373363252.425454	272986699.637706	1876197.24836912
2015	411652333.875771	1143989186.7753	313333584.490263	3172847118.02017	6086573793.73461	505376749.177844	427273069.75945	391437263.908657	313333584.490263	11026401.8002439
2016	510693086.042794	1022285279.63144	364138556.069246	3011111171.05161	6411535909.45627	503500225.675994	418984116.366095	386616244.715495	490013612.488244	11688398.0960499
2017	747533088.091872	1186142065.02589	402761127.85768	2631653861.60411	6640286867.14049	542989478.656296	490272053.544034	409087218.871151	954185394.531938	23195667.0493952
